# Supplementary material for: A Novel Rice Curl Dwarf-Associated Picornavirus Encodes a 3C Serine Protease Recognizing Uncommon EPT/S Cleavage Sites
Source: Front Microbiol. 2021 Oct 13;12:757451. doi: 10.3389/fmicb.2021.757451 (PMC8549817; doi:10.3389/fmicb.2021.757451)
Supplement: Supplementary Figure 1 — Rice curl dwarf-associated picornavirus (RCDaV) was detected by RT-PCR in symptomatic rice and barnyard grass plants using RCDaV specific primers. [file Data_Sheet_1.zip]

Archive with 10 entries (10 files):
- Figure S1.TIF
- Figure S2.TIF
- Figure S3.TIF
- Figure S4.TIF
- Figure S5.TIF
- Table S1.xlsx
- Table S2.xlsx
- Table S3.XLSX
- Table S4.DOCX
- Table S5.DOCX
