# Supplementary material for: A Novel Rice Curl Dwarf-Associated Picornavirus Encodes a 3C Serine Protease Recognizing Uncommon EPT/S Cleavage Sites
Source: Front Microbiol. 2021 Oct 13;12:757451. doi: 10.3389/fmicb.2021.757451 (PMC8549817; doi:10.3389/fmicb.2021.757451)
Supplement: Supplementary Figure 1 — Rice curl dwarf-associated picornavirus (RCDaV) was detected by RT-PCR in symptomatic rice and barnyard grass plants using RCDaV specific primers. [file Data_Sheet_1.zip › Table S1.xlsx]

## Sheet: Sheet1
All primers used in this study
RCDaV-detection-F1	TCCCAGCACTTTGGTCTATACCAT
RCDaV-detection-R1	TAAGTTGAAGAATTCTGAGAATTTGAAG
RCDaV-5UTR-F1	TTTAAATAAGAGTGTGCAAGTAATAAACTTGCAC
RCDaV-5400-R1	GACATTGGAAGTTGAGATAATAATCTT
RCDaV-5249-F2	AGCTGGAACTCGCAAATCTACTT
RCDaV-8987-R2	GGCAGAGAAATTCATTTAACTCTCC
32a-3×FLAG-1054-1496-F	CCATGGCTGATATCGGATCCTACGGAAAGCCAGTACGA
32a-3×FLAG-1054-1496-R	GCGGCCGCAAGCTTGTCGACGTATAGTTTACGTCCACTTTC
32a-3×FLAG-P1-1-F	CCATGGCTGATATCGGATCCATGGTAGACAATTTGTCAACTGAC
32a-3×FLAG-P1-1-R	GCGGCCGCAAGCTTGTCGACTTGATAGATCGTGATACTGAATAGG
32a-3×FLAG-P1-2-F	CCATGGCTGATATCGGATCCGCTCAAGATTCATCAGTTCAC
32a-3×FLAG-P1-2-R	GCGGCCGCAAGCTTGTCGACTTTGATCGATTAACATAGGCATT
32a-3×FLAG-P1-3-F	CCATGGCTGATATCGGATCCTCACCATCAATAGACATTAATCTTT
32a-3×FLAG-P1-3-R	GCGGCCGCAAGCTTGTCGACTTGGTGATGATGTTACGATTTTAT
32a-3×FLAG-P2-1-F	CCATGGCTGATATCGGATCCATGGATTCTTTTAACTTAAACAAATC
32a-3×FLAG-P2-1-R	GCGGCCGCAAGCTTGTCGACTCATACCTCTATAGAGATAATCAGGC
32A-3×FLAG-P2-2-F	CCATGGCTGATATCGGATCCTTGAGAATTAAAGGTCATTTGTTGG
32A-3×FLAG-P2-2-R	GCGGCCGCAAGCTTGTCGACTGACGATATCTTCCTGTTTATATCCAGT
32A-3×FLAG-P2-3-F	CCATGGCTGATATCGGATCCGTTAAGGATGATGATACTAGGTTTG
32A-3×FLAG-P2-3-R	GCGGCCGCAAGCTTGTCGACTAATCTTGCTTGTACCGTTGTT
32A-3×FLAG-P3-1-F	CCATGGCTGATATCGGATCCGTGAGTAGTAAACTCACTACAACTCC
32A-3×FLAG-P3-1-R	GCGGCCGCAAGCTTGTCGACTTACAGTCACAAAGTTTGATACTTCAT
32a-3×FLAG-1054-1496-S1261A-F	ATGAGTGCATCTTTGTTAGTGGCTCTGGATCCTTATAAC
32a-3×FLAG-1054-1496-S1261A-R	CAAAGATGCACTCATTCCTTTTACAGTCACAAAGTTTGAT
32a-3×FLAG-1054-1496-H1134A-F	GCTAACGCCCATGTATTTGTTAAAATGCAGC
32a-3×FLAG-1054-1496-H1134A-R	TACATGGGCGTTAGCTAGAATACATGTTCCTGC
32a-3×FLAG-1054-1496-H1135A-F	AACCACGCCGTATTTGTTAAAATGCAGCCAGG
32a-3×FLAG-1054-1496-H1135A-R	AAATACGGCGTGGTTAGCTAGAATACATGTTCCTG
32a-3×FLAG-1054-1496-H1152A-F	ATACCTGCCTATCTTAATGCAACGAAGTTAGTGC
32a-3×FLAG-1054-1496-H1152A-R	AAGATAGGCAGGTATCTCAATTGAAAATTCCTGTC
32a-3×FLAG-1054-1496-H1195A-F	GATACATGCCTTTTCAAATGACGATGTTAACATC
32a-3×FLAG-1054-1496-H1195A-R	TGAAAAGGCATGTATCAAGTTTTTAGCACAGGG
32a-3×FLAG-1054-1496-D1176A-F	AAGGCTGCCGCTTGTGTGTATAAGTGTGATAACTCTATG
32a-3×FLAG-1054-1496-D1176A-R	ACAAGCGGCAGCCTTACCAATTCTAAACAATCTGT
32a-3×FLAG-1054-1496-D1183A-F	AAGTGTGCCAACTCTATGCCCTGTGCTAAAAAC
32a-3×FLAG-1054-1496-D1183A-R	AGAGTTGGCACACTTATACACACAAGCGTCAGC
32a-3×FLAG-1054-1496-D1236A-F	TCAAATGCCGATGTTAACATCAAGTCTACTAGTGC
32a-3×FLAG-1054-1496-D1236A-R	AACATCGGCGTCATTTGAAAAATGATGTATCA
32a-3×FLAG-1054-1496-T1071S(AA)-F	ACACCTGCCGCTGGAACTATGGATGCCTACAGACAG
32a-3×FLAG-1054-1496-T1071S(AA)-R	CATAGTAGCGGCAGGTGTAACTATTCTTACCTTCGCTG
32a-3×FLAG-1054-1496-Q1080D(AA)-F	ACAGAGCAGCATTCACCACCACCGGAACGGATGCAAAC
32a-3×FLAG-1054-1496-Q1080D(AA)-R	TGGTGAATGCTGCTCTGTAGGCATCCATAGTTCCACTTGTAGGT
32a-3×FLAG-1054-1496-Q1297S(AA)-F	CCCATAACCGCAGCAATGCTTATGGACGCTATGCAAGGATTAGAT
32a-3×FLAG-1054-1496-Q1297S(AA)-R	AAGCATTGCTGCGGTTATGGGTTGAAAATAACCAATCTGTGTGTGAAC
32a-3×FLAG-1054-1496-Q1305G(AA)-F	GACGCTATGGCAGCATTAGATGTGGATCTCTCAGCTACCCCTGC
32a-3×FLAG-1054-1496-Q1305G(AA)-R	ATCTAATGCTGCCATAGCGTCCATAAGCATAGATTGGGTTATGGGTT
32a-3×FLAG-1054-1496-C1325S(AA)-F	CGAAGCTGCCGCTGTCACTTTTGATGAAAGCTGCCCTCCCA
32a-3×FLAG-1054-1496-C1325S(AA)-R	AAGTGACAGCGGCAGCTTCGGCTACAAATTCCCTTTCAGCAGG
32a-3×FLAG-1054-1496-E1331S(AA)-F	CTTTTGATGCAGCATGCCCTCCCAATCTCGGAAAACAATCATTG
32a-3×FLAG-1054-1496-E1331S(AA)-R	GAGGGCATGCTGCATCAAAAGTGACTGAACAAGCTTCGGCTAC
32a-3×FLAG-P1-2-T244S(AA)-F	CAACCTGCCGCTTTGATTTCATCAATTAAGTCTGGTAT
32a-3×FLAG-P1-2-T244S(AA)-R	AATCAAAGCGGCAGGTTGCACTGATAGATCGTGAT
32a-3×FLAG-P1-2-Q277G(AA)-F	AACGGAGCAGCATTAATCGATGATTTAGGTAAGTTATTTGGT
32a-3×FLAG-P1-2-Q277G(AA)-R	GATTAATGCTGCTCCGTTCCTTAGTCCTTTTCCAAAAT
32a-3×FLAG-P1-2-E306S(AA)-F	AATGTTGCCGCTCTTGCTAATGCTCGAGGAGCTACC
32a-3×FLAG-P1-2-E306S(AA)-R	AGCAAGAGCGGCAACATTTTTGATGTTATTCTCTGGACCTAATGGTCT
32a-3×FLAG-P1-3-T543S(AA)-F	GAACCGGCCGCTGATGTGACATTTCAATCTACTAGAACTGGAGG
32a-3×FLAG-P1-3-T543S(AA)-R	CACATCAGCGGCCGGTTCTGCTGTTGGTGCTG
32a-3×FLAG-P1-3-Q549S(AA)-F	ACATTTGCCGCTACTAGAACTGGAGGTGAAGATTCT
32a-3×FLAG-P1-3-Q549S(AA)-R	TCTAGTAGCGGCAAATGTCACATCTGAAGTCGGTTC
32a-3×FLAG-P1-3-Q561G(AA)-F	TCTTCCGCAGCACATTTGTCTCATGGGCAGTCTTTATC
32a-3×FLAG-P1-3-Q561G(AA)-R	CAAATGTGCTGCGGAAGAAGAATCTTCACCTCCAGTTCT
32a-3×FLAG-P1-3-E579S(AA)-F	TTCGGAGCCGCTTATGGTCTTATAGATTGTATTAGACGATTT
32a-3×FLAG-P1-3-E579S(AA)-R	ACCATAAGCGGCTCCGAATCGTGGTTTAGGTGT
32a-3×FLAG-P2-1-Q115T(AA)-F	GAACAAGCCGCTCAGGAAAAGGACAATTCCC
32a-3×FLAG-P2-1-Q115T(AA)-R	TTCCTGAGCGGCTTGTTCCTTTGAATCTTCCA
32a-3×FLAG-P2-1-T132S(AA)-F	GAACCTGCCGCTAGGTTCGATGATTTATCGGAAT
32a-3×FLAG-P2-1-T132S(AA)-R	GAACCTAGCGGCAGGTTCTGCCATTTCAATAAGC
32a-3×FLAG-P2-1-C141S(AA)-F	TCGGAAGCCGCTGAAGAGGAGTTGATCGCAATGT
32a-3×FLAG-P2-1-C141S(AA)-R	CTCTTCAGCGGCTTCCGATAAATCATCGAACCTAGAAGT
32a-3×FLAG-P2-1-C167S(AA)-F	TCAGGAGCCGCTCGCAGAAGTGTGAGAAAGGCT
32a-3×FLAG-P2-1-C167S(AA)-R	TCTGCGAGCGGCTCCTGAAGCCGTAATTTGTTTAGC
32a-3×FLAG-P2-1-T202S(AA)-F	GAACCTGCCGCTAGATTTATACAAGAATCACCTCAAATTGATC
32a-3×FLAG-P2-1-T202S(AA)-R	AAATCTAGCGGCAGGTTCAGCTGATCTCCATTTTG
32a-3×FLAG-P2-1-E208S(AA)-F	ATACAAGCCGCTCCTCAAATTGATCCTGACATAAT
32a-3×FLAG-P2-1-E208S(AA)-R	TTGAGGAGCGGCTTGTATAAATCTGCTTGTAGGTTC
32a-3×FLAG-P2-1-Q250L(AA)-F	ATCATGGCCGCTGAAACTAAGGAAAAACATCGAC
32a-3×FLAG-P2-1-Q250L(AA)-R	AGTTTCAGCGGCCATGATGGTATTTTCGAGTAAATC
32a-3×FLAG-P2-1-Q275L(AA)-F	GCTCCGGCCGCTTTGAGAATTAAAGGTCATTTGTTGGAATT
32a-3×FLAG-P2-1-Q275L(AA)-R	TCTCAAAGCGGCCGGAGCAACCATTGGAGTGT
32a-3×FLAG-P2-2-T368S(AA)-F	GAACCCGCCGCTAGATTGACTAATGCTCTCTATGGAATCGGAT
32a-3×FLAG-P2-2-T368S(AA)-R	CAATCTAGCGGCGGGTTCGGCCATCGCAT
32a-3×FLAG-P2-2-Q409G(AA)-F	GCCATGGCCGCTATAAGTGTGATAAGATCAGGAAAGTTT
32a-3×FLAG-P2-2-Q409G(AA)-R	ACTTATAGCGGCCATGGCCCAATTCATAATG
32a-3×FLAG-P2-2-T472S(AA)-F	GAACCTGCCGCTTTATCGGATGTATTTAATGTTGCTTC
32a-3×FLAG-P2-2-T472S(AA)-R	CGATAAAGCGGCAGGTTCTGCTGCATGGTCTAC
32a-3×FLAG-P2-2-E522G(AA)-F	AACGCAGCCGCTCTCGCAACCAAGTTTGTTAAAGCT
32a-3×FLAG-P2-2-E522G(AA)-R	TGCGAGAGCGGCTGCGTTGGCAATGTCCTTTATATTCAATCC
32a-3×FLAG-P2-2-Q558A(AA)-F	ATCGAGGCCGCTCTCGCTTCATTATCATTAATTGGATTAAAA
32a-3×FLAG-P2-2-Q558A(AA)-R	AGCGAGAGCGGCCTCGATCCAAGGTTTTAAATCTCCAAT
32a-3×FLAG-P2-2-E574S(AA)-F	TTCACTGCCGCTATTCTTTCATGTGATATCGATGATGT
32a-3×FLAG-P2-2-E574S(AA)-R	AAGAATAGCGGCAGTGAAACTGTCTTTTAATCCAATTAATG
32a-3×FLAG-P2-2-Q610S(AA)-F	ATCAACGCCGCTAAAGAAGAGCAACTAAAGCTATCATG
32a-3×FLAG-P2-2-Q610S(AA)-R	TTCTTTAGCGGCGTTGATTACAAGATAATTCCGAGG
32a-3×FLAG-P2-2-T642V(AA)-F	CAACCTGCCGCTCAGCTTCTAACAAAGCATATTTCGG
32a-3×FLAG-P2-2-T642V(AA)-R	AAGCTGAGCGGCAGGTTGAGCTAGAGTGGGCTTCT
32a-3×FLAG-P2-3-Q768A(AA)-F	ACTAACGCCGCTGCTTTGGACGATAAAGGTTTACCT
32a-3×FLAG-P2-3-Q768A(AA)-R	CAAAGCAGCGGCGTTAGTATGGTGTGGGATATTAGAAAC
32a-3×FLAG-P2-3-E803A(AA)-F	TGCAATGCCGCTCTGAAAAGACGAATGAAAATGGCA
32a-3×FLAG-P2-3-E803A(AA)-R	TTTCAGAGCGGCATTGCATACAATTTCCTTACGGTTTAA
32a-3×FLAG-P2-3-T919S(AA)-F	GAGGCAGCCGCTCTAATTGAATGGTGGGGTTATGTGAG
32a-3×FLAG-P2-3-T919S(AA)-R	AATTAGAGCGGCTGCCTCTGCCTTGGGTTTT
32a-3×FLAG-P2-3/P3-1-Q956A(AA)-F	GAATTAGCCGCTCTAAATAATGCATATTATAGTTATGTGGT
32a-3×FLAG-P2-3/P3-1-Q956A(AA)-R	ATTTAGAGCGGCTAATTCAGGATGATAATTAATATCAAAC
32a-3×FLAG-P2-3/P3-1-C970S(AA)-F	ACACAGGCAGCTTTTGCTGGGTGTGAACCCATG
32a-3×FLAG-P2-3/P3-1-C970S(AA)-R	AGCAAAAGCTGCCTGTGTTACCACATAACTATAATATGCATTATT
32a-3×FLAG-P3-1-Q1000L(AA)-F	CAAGAGGCCGCTAACAACGGTACAAGCAAGATTGAA
32a-3×FLAG-P3-1-Q1000L(AA)-R	GTTGTTAGCGGCCTCTTGCGCTGATCTTAATTCCTC
32a-3×FLAG-P3-1-E1009S(AA)-F	AAGATTGCCGCTATTGTTAGATTCATTAAAGAGAGACC
32a-3×FLAG-P3-1-E1009S(AA)-R	AACAATAGCGGCAATCTTGCTTGTACCGTTGT
32a-3×FLAG-P3-1-T1048A(AA)-F	GAACCCGCAGCTATTCAATATGATTACGGAAAGC
32a-3×FLAG-P3-1-T1048A(AA)-R	TTGAATAGCTGCGGGTTCAGGTATAATAGGATCAGAC
32a-3×FLAG-P3-1-T1071S(AA)-F	ACACCTGCCGCTGGAACTATGGATGCCTACAGACAG
32a-3×FLAG-P3-1-T1071S(AA)-R	CATAGTAGCGGCAGGTGTAACTATTCTTACCTTCGCTG
32a-3×FLAG-MaPV-P2-N-F	CCATGGCTGATATCGGATCCATGTCAAATATGAAAATAAACGAAACATATG
32a-3×FLAG-MaPV-P2-N-R	GCGGCCGCAAGCTTGTCGACTGTAGCGGTTAACGGTTTCACG
32a-3×FLAG-MaPV-P2-N-E86G(AA)-F	GAACGAGCCGCTGGAAAAGGATCTGTCATATTAAGA
32a-3×FLAG-MaPV-P2-N-E86G(AA)-R	TTTTCCAGCGGCTCGTTCAAAAATCATTGCTTTAGG
32a-3×FLAG-MaPV-P2-N-E139S(AA)-F	GATTCAGCCGCTGATGTTGAACCTACTTCAAAGGTA
32a-3×FLAG-MaPV-P2-N-E139S(AA)-R	AACATCAGCGGCTGAATCCGATCCAATACCATCTGC
32a-3×FLAG-MaPV-P2-N-T145S(AA)-F	GAGCCGGCCGCTAAGGTGGATCACTTGTCCGAGAT
32a-3×FLAG-MaPV-P2-N-T145S(AA)-R	CACCTTAGCGGCCGGCTCTACGTCGCTTTCG
32a-3×FLAG-MaPV-P2-N-C180S(AA)-F	GCTGGCGCCGCTCGAAAAGTCAGCAAGAAGGCA
32a-3×FLAG-MaPV-P2-N-C180S(AA)-R	TTTTCGAGCGGCGCCAGCATTCTGGATTGAAAG
32a-3×FLAG-MaPV-P2-N-T215S(AA)-F	GAACCGGCCGCTCGTTTTCTGGAATCTCCGC
32a-3×FLAG-MaPV-P2-N-T215S(AA)-R	AAAACGAGCGGCCGGTTCAACGCTTCTCCACT
32a-3×FLAG-MaPV-P2-N-E220S(AA)-F	TTTCTGGCCGCTCCGCGTGAAATCGAGATCAT
32a-3×FLAG-MaPV-P2-N-E220S(AA)-R	ACGCGGAGCGGCCAGAAAACGGCTTGTCGGTT
32a-3×FLAG-MaPV-P2-N-Q245L(AA)-F	CCGCCTGCCGCTCCACCGCAAATGAAAGTGAT
32a-3×FLAG-MaPV-P2-N-Q245L(AA)-R	CGGTGGAGCGGCAGGCGGCTCAACCGGAAC
32a-3×FLAG-MaPV-P2-N-Q287L(AA)-F	GTTCCAGCCGCTCTGCGCATTAAAGGTCATTTATTG
32a-3×FLAG-MaPV-P2-N-Q287L(AA)-R	GCGCAGAGCGGCTGGAACTTCCATCGGGGTGT
32a-3×FLAG-ApGIV1-P2-N-F	CCATGGCTGATATCGGATCCATGGAAGCTCAAACTACAAAAACG
32a-3×FLAG-ApGIV1-P2-N-R	GCGGCCGCAAGCTTGTCGACTCGTCCGATAGTAGAAGTCCGG
32a-3×FLAG-ApGIV1-P2-N-Q52S(AA)-F	CAGAACGCCGCTTGTAGCAAAAAGCGCCAAAAAC
32a-3×FLAG-ApGIV1-P2-N-Q52S(AA)-R	GCTACAAGCGGCGTTCTGCACAGCCTTCGCC
32a-3×FLAG-ApGIV1-P2-N-C54S(AA)-F	cagtcgGCCGCTaagaaacgacagaagctggcc
32a-3×FLAG-ApGIV1-P2-N-C54S(AA)-R	tttcttAGCGGCcgactgattttggacggcttt
32a-3×FLAG-ApGIV1-P2-N-T89S(AA)-F	GAACCGGCCGCTTACATCAAAACCGATCTGCTCTC
32a-3×FLAG-ApGIV1-P2-N-T89S(AA)-R	GATGTAAGCGGCCGGTTCCACGCTTCTCCAC
32a-3×FLAG-ApGIV1-P2-N-Q128A(AA)-F	cattatGCCGCTatagattttattgaaaatgccattttgaat
32a-3×FLAG-ApGIV1-P2-N-Q128A(AA)-R	atctatAGCGGCataatggggcggggcagt
