# Supplementary material for: A Novel Rice Curl Dwarf-Associated Picornavirus Encodes a 3C Serine Protease Recognizing Uncommon EPT/S Cleavage Sites
Source: Front Microbiol. 2021 Oct 13;12:757451. doi: 10.3389/fmicb.2021.757451 (PMC8549817; doi:10.3389/fmicb.2021.757451)
Supplement: Supplementary Figure 1 — Rice curl dwarf-associated picornavirus (RCDaV) was detected by RT-PCR in symptomatic rice and barnyard grass plants using RCDaV specific primers. [file Data_Sheet_1.zip › Table S2.xlsx]

## Sheet: Sheet1
Name of constructs	Source of amplified segments	position	vector
WT- Pro1054-1496-3×FLAG	RCDaV	ORF2-1054-1496aa	modified pET32a with 3×FLAG at the C terminal (material and method)
ΔWT- Pro1054-1496-3×FLAG-S1261A	RCDaV	ORF2-1054-1496aa	modified pET32a with 3×FLAG at the C terminal (material and method)
Protease-MBP-Pro1054-1496-SUMO	RCDaV	ORF2-1054-1496aa	modified pET28a with MBP at the N terminal,SUMO at the C terminal (material and method)
Inactive Protease-MBP-Pro1054-1496-SUMO-S1261A	RCDaV	ORF2-1054-1496aa	modified pET28a with MBP at the N terminal,SUMO at the C terminal (material and method)
Protease-pET28a-RCDaV 3Cpro1072-1325	RCDaV	ORF2-1072-1325aa	modified pET28a with no tag (material and method)
Substrate P1-1	RCDaV	ORF1-1-240aa	modified pET32a with 3×FLAG at the C terminal (material and method)
Substrate P1-2	RCDaV	ORF1-225-355aa	modified pET32a with 3×FLAG at the C terminal (material and method)
Substrate P1-3	RCDaV	ORF1-505-665aa	modified pET32a with 3×FLAG at the C terminal (material and method)
Substrate P2-1	RCDaV	ORF2-1-310aa	modified pET32a with 3×FLAG at the C terminal (material and method)
Substrate P2-2	RCDaV	ORF2-278-732aa	modified pET32a with 3×FLAG at the C terminal (material and method)
Substrate P2-3	RCDaV	ORF2-664-1008aa	modified pET32a with 3×FLAG at the C terminal (material and method)
Substrate P3-1	RCDaV	ORF2-928-1257aa	modified pET32a with 3×FLAG at the C terminal (material and method)
MaPV-P2-N	MaPV (MF425855)	ORF2-1-310aa	modified pET32a with 3×FLAG at the C terminal (material and method)
MBP-MaPV-3Cpro-SUMO	MaPV (MF425855)	ORF2-1094-1490aa	modified pET28a with MBP at the N terminal,SUMO at the C terminal (material and method)
ApGIV1-P2-N	ApGIV1(KM015260)	ORF2-1-199aa	modified pET32a with 3×FLAG at the C terminal (material and method)
MBP-ApGIV1-3Cpro-SUMO	ApGIV1(KM015260)	ORF2-956-1355aa	modified pET28a with MBP at the N terminal,SUMO at the C terminal (material and method)
Name of constructs	Orignal plasmid	Mutation site
WT- Pro1054-1496-3×FLAG-H1134A	WT- Pro1054-1496-3×FLAG	ORF2-H1134A
WT- Pro1054-1496-3×FLAG-H1135A	WT- Pro1054-1496-3×FLAG	ORF2-H1135A
WT- Pro1054-1496-3×FLAG-H1152A	WT- Pro1054-1496-3×FLAG	ORF2-H1152A
WT- Pro1054-1496-3×FLAG-D1176A	WT- Pro1054-1496-3×FLAG	ORF2-D1176A
WT- Pro1054-1496-3×FLAG-D1183A	WT- Pro1054-1496-3×FLAG	ORF2-D1183A
WT- Pro1054-1496-3×FLAG-H1195A	WT- Pro1054-1496-3×FLAG	ORF2-H1195A
WT- Pro1054-1496-3×FLAG-D1236A	WT- Pro1054-1496-3×FLAG	ORF2-D1236A
WT- Pro1054-1496-3×FLAG-T1071S(AA)	WT- Pro1054-1496-3×FLAG	ORF2-T1071S(AA)
WT- Pro1054-1496-3×FLAG-Q1080D(AA)	WT- Pro1054-1496-3×FLAG	ORF2-Q1080D(AA)
WT- Pro1054-1496-3×FLAG-Q1297S(AA)	WT- Pro1054-1496-3×FLAG	ORF2-Q1297S(AA)
WT- Pro1054-1496-3×FLAG-Q1305G(AA)	WT- Pro1054-1496-3×FLAG	ORF2-Q1305G(AA)
WT- Pro1054-1496-3×FLAG-C1325S(AA)	WT- Pro1054-1496-3×FLAG	ORF2-C1325S(AA)
WT- Pro1054-1496-3×FLAG-E1331S(AA)	WT- Pro1054-1496-3×FLAG	ORF2-E1331S(AA)
WT- Pro1054-1496-3×FLAG-T1071S(AA)-C1325S(AA)	WT- Pro1054-1496-3×FLAG	ORF2-T1071S(AA)-C1325S(AA)
ΔWT- Pro1054-1496-3×FLAG-S1261A-T1071S(AA)	ΔWT- Pro1054-1496-3×FLAG-S1261A	ORF2-T1071S(AA)
ΔWT- Pro1054-1496-3×FLAG-S1261A-Q1080D(AA)	ΔWT- Pro1054-1496-3×FLAG-S1261A	ORF2-Q1080D(AA)
ΔWT- Pro1054-1496-3×FLAG-S1261A-Q1297S(AA)	ΔWT- Pro1054-1496-3×FLAG-S1261A	ORF2-Q1297S(AA)
ΔWT- Pro1054-1496-3×FLAG-S1261A-Q1305G(AA)	ΔWT- Pro1054-1496-3×FLAG-S1261A	ORF2-Q1305G(AA)
ΔWT- Pro1054-1496-3×FLAG-S1261A-C1325S(AA)	ΔWT- Pro1054-1496-3×FLAG-S1261A	ORF2-C1325S(AA)
ΔWT- Pro1054-1496-3×FLAG-S1261A-E1331S(AA)	ΔWT- Pro1054-1496-3×FLAG-S1261A	ORF2-E1331S(AA)
ΔWT- Pro1054-1496-3×FLAG-S1261A-T1071S(AA)-C1325S(AA)	ΔWT- Pro1054-1496-3×FLAG-S1261A	ORF2-T1071S(AA)-C1325S(AA)
Substrate P1-2-T244S(AA)	Substrate P1-2	ORF1-T244S(AA)
Substrate P1-2-Q277G(AA)	Substrate P1-2	ORF1-Q277G(AA)
Substrate P1-2-E306S(AA)	Substrate P1-2	ORF1-E306S(AA)
Substrate P1-3-T543S(AA)	Substrate P1-3	ORF1-T543S(AA)
Substrate P1-3-Q549S(AA)	Substrate P1-3	ORF1-Q549S(AA)
Substrate P1-3-Q561G(AA)	Substrate P1-3	ORF1-Q561G(AA)
Substrate P1-3-E579S(AA)	Substrate P1-3	ORF1-E579S(AA)
Substrate P2-1-Q115T(AA)	Substrate P2-1	ORF2-Q115T(AA)
Substrate P2-1-T132S(AA)	Substrate P2-1	ORF2-T132S(AA)
Substrate P2-1-C141S(AA)	Substrate P2-1	ORF2-C141S(AA)
Substrate P2-1-C167S(AA)	Substrate P2-1	ORF2-C167S(AA)
Substrate P2-1-T202S(AA)	Substrate P2-1	ORF2-T202S(AA)
Substrate P2-1-E208S(AA)	Substrate P2-1	ORF2-E208S(AA)
Substrate P2-1-Q250L(AA)	Substrate P2-1	ORF2-Q250L(AA)
Substrate P2-1-Q275L(AA)	Substrate P2-1	ORF2-Q275L(AA)
Substrate P2-2-T368S(AA)	Substrate P2-2	ORF2-T368S(AA)
Substrate P2-2-Q409G(AA)	Substrate P2-2	ORF2-Q409G(AA)
Substrate P2-2-T472S(AA)	Substrate P2-2	ORF2-T472S(AA)
Substrate P2-2-E522G(AA)	Substrate P2-2	ORF2-E522G(AA)
Substrate P2-2-Q558A(AA)	Substrate P2-2	ORF2-Q558A(AA)
Substrate P2-2-E574S(AA)	Substrate P2-2	ORF2-E574S(AA)
Substrate P2-2-Q610S(AA)	Substrate P2-2	ORF2-Q610S(AA)
Substrate P2-2-T642V(AA)	Substrate P2-2	ORF2-T642V(AA)
Substrate P2-3-Q768A(AA)	Substrate P2-3	ORF2-Q768A(AA)
Substrate P2-3-E803A(AA)	Substrate P2-3	ORF2-E803A(AA)
Substrate P2-3-T919S(AA)	Substrate P2-3	ORF2-T919S(AA)
Substrate P2-3-Q956A(AA)	Substrate P2-3	ORF2-Q956A(AA)
Substrate P2-3-C970S(AA)	Substrate P2-3	ORF2-C970S(AA)
Substrate P3-1-Q956A(AA)	Substrate P3-1	ORF2-Q956A(AA)
Substrate P3-1-C970S(AA)	Substrate P3-1	ORF2-C970S(AA)
Substrate P3-1-Q1000L(AA)	Substrate P3-1	ORF2-Q1000L(AA)
Substrate P3-1-E1009S(AA)	Substrate P3-1	ORF2-E1009S(AA)
Substrate P3-1-T1048A(AA)	Substrate P3-1	ORF2-T1048A(AA)
Substrate P3-1-T1071S(AA)	Substrate P3-1	ORF2-T1071S(AA)
MaPV-P2-N-E86G(AA)	MaPV-P2-N	ORF2-E86G(AA)
MaPV-P2-N-E139S(AA)	MaPV-P2-N	ORF2-E139S(AA)
MaPV-P2-N-T145S(AA)	MaPV-P2-N	ORF2-T145S(AA)
MaPV-P2-N-C180S(AA)	MaPV-P2-N	ORF2-C180S(AA)
MaPV-P2-N-T215S(AA)	MaPV-P2-N	ORF2-T215S(AA)
MaPV-P2-N-E220S(AA)	MaPV-P2-N	ORF2-E220S(AA)
MaPV-P2-N-Q245L(AA)	MaPV-P2-N	ORF2-Q245L(AA)
MaPV-P2-N-Q287L(AA)	MaPV-P2-N	ORF2-Q287L(AA)
ApGIV1-P2-N-Q52S(AA)	ApGIV1-P2-N	ORF2-Q52S(AA)
ApGIV1-P2-N-C54S(AA)	ApGIV1-P2-N	ORF2-C54S(AA)
ApGIV1-P2-N-T89S(AA)	ApGIV1-P2-N	ORF2-T89S(AA)
ApGIV1-P2-N-Q128A(AA)	ApGIV1-P2-N	ORF2-Q128A(AA)
