# Supplementary material for: A Novel Rice Curl Dwarf-Associated Picornavirus Encodes a 3C Serine Protease Recognizing Uncommon EPT/S Cleavage Sites
Source: Front Microbiol. 2021 Oct 13;12:757451. doi: 10.3389/fmicb.2021.757451 (PMC8549817; doi:10.3389/fmicb.2021.757451)
Supplement: Supplementary Figure 1 — Rice curl dwarf-associated picornavirus (RCDaV) was detected by RT-PCR in symptomatic rice and barnyard grass plants using RCDaV specific primers. [file Data_Sheet_1.zip › Table S3.XLSX]

## Sheet: Sheet1
Accession number	Species	Order	Family	Subfamily	Genus	Subgenus
NC_012531	Solenopsis invicta virus 3	Picornavirales	Solinviviridae	─	Invictavirus	─
MG696804	Nylanderia fulva virus 1	Picornavirales	Solinviviridae	─	Nyfulvavirus	─
NC_002551	Vesicular exanthema of swine virus	Picornavirales	Caliciviridae	─	Vesivirus	─
NC_001543	Rabbit hemorrhagic disease virus	Picornavirales	Caliciviridae	─	Lagovirus	─
NC_002615	European brown hare syndrome virus	Picornavirales	Caliciviridae	─	Lagovirus	─
NC_001481	Feline calicivirus	Picornavirales	Caliciviridae	─	Vesivirus	─
MW725267	Rice curl dwarf-associated virus	Picornavirales	unclassified	─	unclassified	─
MF425854;MF425855	Maize-associated picornavirus	Picornavirales	unclassified	─	unclassified	─
MK533157	Tetranychus urticae-associated picorna-like virus 1	Picornavirales	unclassified	─	unclassified	─
KM015260	Aphis glycines virus 1	Picornavirales	unclassified	─	unclassified	─
NC_040561	Cherry virus Trakiya	Picornavirales	unclassified	─	unclassified	─
KX883953	Hubei picorna-like virus 51	Picornavirales	unclassified	─	unclassified	─
MG995713	Robinvale bee virus 6	Picornavirales	unclassified	─	unclassified	─
MN609855	Leveillula taurica associated picorna-like virus 1	Picornavirales	unclassified	─	unclassified	─
NC_002548	Acute bee paralysis virus	Picornavirales	Dicistroviridae	─	Aparavirus	─
NC_009025	Israeli acute paralysis virus	Picornavirales	Dicistroviridae	─	Aparavirus	─
NC_003924	Cricket paralysis virus	Picornavirales	Dicistroviridae	─	Cripavirus	─
NC_003783	Triatoma virus	Picornavirales	Dicistroviridae	─	Triatovirus	─
NC_003779	Plautia stali intestine virus	Picornavirales	Dicistroviridae	─	Triatovirus	─
AJ489744	Deformed wing virus	Picornavirales	Iflaviridae	─	Iflavirus	─
KF751885	Antheraea pernyi iflavirus	Picornavirales	Iflaviridae	─	Iflavirus	─
NC_005092	Ectropis obliqua picorna-like virus	Picornavirales	Iflaviridae	─	Iflavirus	─
NC_006494	Varroa destructor virus 1	Picornavirales	Iflaviridae	─	Iflavirus	─
NC_003113	Perina nuda virus	Picornavirales	Iflaviridae	─	Iflavirus	─
NC_024489	Asterionellopsis glacialis RNA virus	Picornavirales	Marnaviridae	─	Kusarnavirus	─
AB193726	Aurantiochytrium single-stranded RNA virus 01	Picornavirales	Marnaviridae	─	Labyrnavirus	─
NC_012212	Chaetoceros socialis forma radians RNA virus 1	Picornavirales	Marnaviridae	─	Bacillarnavirus	─
NC_005281	Heterosigma akashiwo RNA virus	Picornavirales	Marnaviridae	─	Marnavirus	─
AB639040	Chaetoceros species RNA virus 02	Picornavirales	Marnaviridae	─	Sogarnavirus	─
NC_009757	Marine RNA virus JP-A	Picornavirales	Marnaviridae	─	Sogarnavirus	─
KA182589	Chironomus riparius	Picornavirales	Polycipiviridae	─	Chipolycivirus	─
EF428566	Solenopsis invicta virus 2	Picornavirales	Polycipiviridae	─	Sopolycivirus	─
NC_035455	Solenopsis invicta virus 4	Picornavirales	Polycipiviridae	─	Sopolycivirus	─
NC_035456	Lasius niger virus 1	Picornavirales	Polycipiviridae	─	Sopolycivirus	─
NC_035450	Lasius neglectus virus 1	Picornavirales	Polycipiviridae	─	Sopolycivirus	─
DQ344639	Black raspberry necrosis virus	Picornavirales	Secoviridae	─	Sadwavirus	Stramovirus
AJ311875	Strawberry mottle virus	Picornavirales	Secoviridae	─	Sadwavirus	Stramovirus
NC_003549	Cowpea mosaic virus	Picornavirales	Secoviridae	Comovirinae	Comovirus	─
NC_005289	Broad bean wilt virus 1	Picornavirales	Secoviridae	Comovirinae	Fabavirus	─
NC_003785	Satsuma dwarf virus	Picornavirales	Secoviridae	─	Sadwavirus	Satsumavirus
AY860978	Strawberry latent ringspot virus	Picornavirales	Secoviridae	─	─	─
AJ621357	Cherry rasp leaf virus	Picornavirales	Secoviridae	─	Cheravirus	─
NC_003615	Grapevine fanleaf virus	Picornavirales	Secoviridae	Comovirinae	Nepovirus	─
NC_006057	Arabis mosaic virus	Picornavirales	Secoviridae	Comovirinae	Nepovirus	─
NC_038764	blueberry latent spherical virus	Picornavirales	Secoviridae	Comovirinae	Nepovirus	─
M95497	Rice tungro spherical virus	Picornavirales	Secoviridae	─	Waikavirus	─
NC_027915	Bellflower vein chlorosis virus	Picornavirales	Secoviridae	─	Waikavirus	─
NC_003626	Maize chlorotic dwarf virus	Picornavirales	Secoviridae	─	Waikavirus	─
NC_004004	Foot-and-mouth disease virus O	Picornavirales	Picornaviridae	─	Aphthovirus	─
NC_001479	Encephalomyocarditis virus	Picornavirales	Picornaviridae	─	Cardiovirus	─
NC_002058	Enterovirus C	Picornavirales	Picornaviridae	─	Enterovirus	─
KP233897	Rabovirus A	Picornavirales	Picornaviridae	─	Rabovirus	─
JN819202	Canine picodicistrovirus	Picornavirales	Picornaviridae	─	Dicipivirus	─
NC_039209	Equine rhinitis A virus	Picornavirales	Picornaviridae	─	Aphthovirus	─
NC_012800	Cosavirus A	Picornavirales	Picornaviridae	─	Cosavirus	─
NC_012801	Human cosavirus B	Picornavirales	Picornaviridae	─	Cosavirus	─
KF387721	Feline sakobuvirus A	Picornavirales	Picornaviridae	─	Sakobuvirus	─
NC_023861	Sicinivirus A	Picornavirales	Picornaviridae	─	Sicinivirus	─
